# Supplementary material for: Prediction model of land surface settlement deformation based on improved LSTM method: CEEMDAN-ICA-AM-LSTM (CIAL) prediction model
Source: PLoS One. 2024 Mar 7;19(3):e0298524. doi: 10.1371/journal.pone.0298524 (PMC10919871; doi:10.1371/journal.pone.0298524)
Supplement: S1 Dataset — (XLSX) [file pone.0298524.s001.xlsx]

## Sheet: 王家梁站DB-37-03
期数	本次累计沉降量(mm)	IMF1	IMF2	IMF3	IMF4	IMF5	IMF6			noise	nICA1	nICA2	ICA1	ICA2	FICA1	FICA2
1	0														0
2	-0.12	0.0766408	0.0250936	0.181199	-0.587652	1.3649	-1.18019			0.282933	-1.6983	-0.317106	5.06231	0.936884	-0.12	2.4504e-10
3	-0.19	0.0430303	-0.0064991	0.179088	-0.587206	1.36953	-1.18795		王家梁站DB-37-03	0.21562	-1.66358	-0.212626	5.00036	0.862093	-0.181946	-0.00805403
4	-0.33	-0.0686045	-0.026704	0.172148	-0.579834	1.36949	-1.1965	IMF1	0.077282	0.0768393	-1.59339	0.00299744	4.87694	0.708382	-0.305369	-0.0246314
5	-0.27	0.000473782	-0.024953	0.161099	-0.56551	1.36473	-1.20584	IMF2	0.084402	0.13662	-1.62353	-0.0898987	4.9298	0.774559	-0.252507	-0.0174926
6	-0.19	0.0701642	-0.00175617	0.146582	-0.544356	1.35533	-1.21596	IMF3	-0.028246	0.21499	-1.66347	-0.211616	5.00043	0.861467	-0.181875	-0.00812517
7	-0.33	-0.0810176	0.0238531	0.129163	-0.516571	1.34143	-1.22686	IMF4	0.012442	0.0719981	-1.59249	0.0107652	4.87748	0.703572	-0.304822	-0.0251784
8	-0.27	-0.010992	0.0294523	0.109247	-0.482377	1.3232	-1.23853	IMF5	0.511226	0.127707	-1.62188	-0.0755983	4.93081	0.765704	-0.2515	-0.0184996
9	-0.19	0.0960827	0.0192329	0.0869003	-0.442036	1.3008	-1.25098	IMF6	0.904617	0.202216	-1.6611	-0.191119	5.00187	0.848775	-0.180431	-0.00956853
10	-0.19	0.143329	-0.00986578	0.062242	-0.395888	1.27437	-1.26418			0.195705	-1.65989	-0.180673	5.00261	0.842306	-0.179696	-0.0103042
11	-0.54	-0.162609	-0.0344403	0.0354964	-0.344368	1.24407	-1.27815	W		-0.161553	-1.48249	0.374924	4.69522	0.447789	-0.487088	-0.0529121
12	-0.45	-0.0476485	-0.0385136	0.00691003	-0.287941	1.21007	-1.29287	-0.993596	0.11299	-0.0792521	-1.52633	0.247404	4.77534	0.539732	-0.406963	-0.0430366
13	-0.39	0.0191582	-0.0228652	-0.0233708	-0.227083	1.17251	-1.30835	-0.11299	-0.993596	-0.0270779	-1.55507	0.166712	4.82906	0.598351	-0.353243	-0.0367572
14	-0.24	0.173884	-0.0030769	-0.0555015	-0.162291	1.13155	-1.32457	W-1		0.115305	-1.62911	-0.0541878	4.96201	0.756771	-0.220291	-0.0197088
15	-0.44	-0.0292762	0.0274206	-0.0898702	-0.0941031	1.08736	-1.34153	0.993596	-0.11299	-0.0917257	-1.5272	0.267922	4.78669	0.528468	-0.395618	-0.0443819
16	-0.56	-0.144853	0.0538826	-0.126797	-0.0230834	1.04008	-1.35923	0.11299	0.993596	-0.217767	-1.46572	0.464113	4.6817	0.389675	-0.500608	-0.0593918
17	-0.47	-0.0449651	0.0790615	-0.166499	0.0501912	0.98987	-1.37766			-0.132402	-1.51013	0.331678	4.76148	0.484662	-0.42083	-0.0491701
18	-0.4	0.0557679	0.0881266	-0.209109	0.125142	0.936891	-1.39682	王家梁站DB-37-03		-0.0652148	-1.54482	0.2274	4.82344	0.559329	-0.35887	-0.0411303
19	-0.47	0.051085	0.0679048	-0.254776	0.20119	0.8813	-1.4167	FICA1	0.999538	-0.135787	-1.5095	0.337108	4.76186	0.4813	-0.420448	-0.0495525
20	-0.56	0.0759096	0.00431558	-0.303925	0.277743	0.823263	-1.43731	FICA2	0.575983	-0.2237	-1.46462	0.473633	4.68237	0.38378	-0.499938	-0.0600622
21	-0.72	0.0593204	-0.0807887	-0.357069	0.354189	0.762974	-1.45863	noise		-0.378538	-1.38509	0.714013	4.54089	0.211855	-0.641418	-0.0785819
22	-0.99	-0.0742529	-0.150902	-0.414727	0.429907	0.700629	-1.48065	FICA1	0.041453	-0.639882	-1.25087	1.11974	4.30215	-0.0783223	-0.88016	-0.10984
23	-1.02	-0.0114742	-0.168434	-0.477392	0.504265	0.636424	-1.50339	FICA2	0.822602	-0.657301	-1.23811	1.14618	4.27431	-0.0990194	-0.908	-0.112
24	-0.99	0.0564237	-0.121498	-0.545193	0.576535	0.570558	-1.52682			-0.610268	-1.25636	1.07223	4.2988	-0.048898	-0.883506	-0.106494
25	-1.06	-0.0106176	-0.030386	-0.617084	0.64582	0.503226	-1.55096			-0.658088	-1.22526	1.14543	4.23465	-0.104321	-0.947654	-0.112346
26	-1.07	-0.0304357	0.0819617	-0.691545	0.711176	0.434626	-1.57578			-0.640019	-1.22543	1.11593	4.22267	-0.0874976	-0.959632	-0.110368
27	-1.05	-0.00386558	0.185093	-0.766543	0.771658	0.364955	-1.6013			-0.585316	-1.24192	1.02917	4.23637	-0.0308855	-0.945941	-0.104059
28	-1.02	0.0667291	0.259454	-0.839418	0.826319	0.294409	-1.62749			-0.513236	-1.26481	0.915025	4.25803	0.0441232	-0.924277	-0.0957226
29	-1.16	0.0462338	0.257944	-0.90721	0.874215	0.223186	-1.65437			-0.603033	-1.20369	1.05205	4.12907	-0.0609175	-1.05323	-0.106765
30	-1.26	0.179653	0.143541	-0.967157	0.914398	0.151483	-1.68192			-0.643963	-1.16433	1.11269	4.03434	-0.112885	-1.14797	-0.11203
31	-1.65	0.0685143	-0.0170531	-1.01675	0.945928	0.0794965	-1.71014			-0.965287	-0.980873	1.60861	3.68314	-0.476217	-1.49917	-0.150834
32	-2.07	-0.0797217	-0.173022	-1.0536	0.967947	0.00742332	-1.73902			-1.30635	-0.784227	2.13469	3.30437	-0.86255	-1.87794	-0.19206
33	-2.52	-0.332817	-0.258327	-1.07562	0.979874	-0.0645394	-1.76857			-1.66677	-0.574461	2.69032	2.89797	-1.27151	-2.28433	-0.235666
34	-2.43	-0.163986	-0.230614	-1.08164	0.981206	-0.136195	-1.79877			-1.47624	-0.638362	2.38915	2.96587	-1.07203	-2.21644	-0.213562
35	-2.13	0.136765	-0.127418	-1.07389	0.971513	-0.207346	-1.82962			-1.06454	-0.809969	1.74369	3.21743	-0.629073	-1.96488	-0.165123
36	-1.929	0.317512	-0.00332919	-1.0549	0.950637	-0.277796	-1.86112			-0.740717	-0.933838	1.23423	3.38055	-0.284609	-1.80175	-0.127247
37	-2.04	0.223855	0.0839923	-1.02585	0.918624	-0.347348	-1.89327			-0.718008	-0.902778	1.1922	3.2677	-0.274587	-1.91461	-0.125392
38	-2.31	0.0306325	0.112636	-0.986969	0.875556	-0.415806	-1.92605			-0.843701	-0.793699	1.38027	3.01363	-0.429983	-2.16868	-0.141323
39	-2.34	0.127292	0.0900874	-0.936459	0.821517	-0.482971	-1.95947			-0.71908	-0.807259	1.1788	2.96974	-0.30955	-2.21257	-0.127434
40	-2.68	-0.0590841	0.0301365	-0.865482	0.756589	-0.548648	-1.99351			-0.89443	-0.666738	1.44303	2.65173	-0.522193	-2.53058	-0.149424
41	-2.87	-0.129026	-0.0175719	-0.763436	0.680854	-0.61264	-2.02818			-0.910034	-0.603477	1.45849	2.46471	-0.559165	-2.7176	-0.152404
42	-2.94	-0.157159	-0.0194665	-0.61955	0.594396	-0.674749	-2.06347			-0.796176	-0.602334	1.27228	2.38229	-0.453946	-2.80001	-0.139987
43	-2.75	-0.0178394	0.0291408	-0.424656	0.49751	-0.734779	-2.09938			-0.413355	-0.733639	0.667601	2.52782	-0.0521079	-2.65448	-0.0955157
44	-2.55	0.0829083	0.0826494	-0.178505	0.391374	-0.792534	-2.13589			-0.0129471	-0.871381	0.0352132	2.6813	0.368333	-2.50101	-0.0489929
45	-2.38	0.172448	0.0756152	0.115286	0.277483	-0.847815	-2.17302			0.363349	-0.995123	-0.559998	2.80769	0.761428	-2.37461	-0.00538662
46	-2.38	0.15717	-0.0279289	0.444568	0.15736	-0.900426	-2.21074			0.573809	-1.03412	-0.897687	2.78391	0.97054	-2.39839	0.0183933
47	-2.55	0.0502988	-0.216111	0.782522	0.0325274	-0.950171	-2.24907			0.61671	-0.988056	-0.975088	2.61015	0.993958	-2.57215	0.022152
48	-2.52	0.167535	-0.39401	1.0868	-0.0954925	-0.996852	-2.28798			0.860328	-1.04273	-1.36447	2.61244	1.23941	-2.56987	0.0498705
49	-2.77	-0.10864	-0.384904	1.31648	-0.225177	-1.04027	-2.32749			0.822939	-0.956369	-1.31707	2.36826	1.17401	-2.81404	0.0440449
50	-2.99	-0.449403	-0.187125	1.44931	-0.354964	-1.08024	-2.36758			0.812779	-0.884585	-1.31185	2.15082	1.13906	-3.03149	0.0414881
51	-3.06	-0.663645	0.144045	1.46739	-0.482998	-1.11655	-2.40825			0.947791	-0.887362	-1.53201	2.06601	1.26529	-3.11629	0.0562949
52	-2.74	-0.412936	0.526006	1.35227	-0.60684	-1.149	-2.44949			1.46534	-1.08494	-2.34631	2.32548	1.81568	-2.85682	0.116822
53	-2.67	-0.140709	0.770815	1.09246	-0.723849	-1.17741	-2.49131			1.72257	-1.15484	-2.75552	2.36597	2.07918	-2.81633	0.146335
54	-2.45	0.786283	0.62	0.710347	-0.831362	-1.20158	-2.53369			2.11663	-1.29776	-3.37671	2.54004	2.49557	-2.64227	0.192268
55	-5.3	-0.757638	-0.0733652	0.255659	-0.926721	-1.2213	-2.57663			-0.575343	0.106596	0.799042	0.0124548	-0.501184	-5.16985	-0.130149
56	-5.15	0.716177	-0.785576	-0.216816	-1.00726	-1.23639	-2.62013			-0.286215	0.0053607	0.342684	0.128826	-0.196958	-5.05348	-0.0965195
57	-7.07	-0.671576	-0.764871	-0.652398	-1.07033	-1.24664	-2.66418			-2.08884	0.949434	3.13832	-1.5752	-2.20499	-6.75751	-0.312494
58	-5.63	0.598759	-0.153863	-1.00099	-1.11326	-1.25186	-2.70878			-0.556096	0.207881	0.751533	-0.317607	-0.519346	-5.49991	-0.130087
59	-5.486	0.423668	0.45882	-1.22932	-1.13339	-1.25185	-2.75393			-0.34683	0.123351	0.423014	-0.198174	-0.29515	-5.38048	-0.10552
60	-5.64	0.135376	0.706984	-1.30827	-1.12805	-1.24643	-2.79961			-0.465908	0.194347	0.60632	-0.337733	-0.430866	-5.52004	-0.119961
61	-6.02	-0.182172	0.55987	-1.22087	-1.09547	-1.23553	-2.84583			-0.843171	0.384992	1.1925	-0.672673	-0.848649	-5.85498	-0.165021
62	-5.98	0.0539846	0.114302	-0.998653	-1.03793	-1.21913	-2.89258			-0.830367	0.36991	1.17397	-0.634376	-0.831407	-5.81668	-0.163318
63	-6.25	-0.0740371	-0.394905	-0.685281	-0.958514	-1.19741	-2.93985			-1.15422	0.515708	1.68001	-0.866054	-1.1837	-6.04836	-0.20164
64	-5.94	0.0814193	-0.679186	-0.3237	-0.860268	-1.17062	-2.98765			-0.921467	0.374082	1.32216	-0.584338	-0.917405	-5.76664	-0.173356
65	-5.64	-0.412752	-0.352083	0.0460102	-0.746231	-1.13899	-3.03595			-0.718825	0.241212	1.01213	-0.309156	-0.682163	-5.49146	-0.148538
66	-3.57	0.577163	0.275239	0.384574	-0.619444	-1.10276	-3.08477			1.23698	-0.778904	-2.02171	1.5266	1.495	-3.6557	0.0857039
67	-3.23	0.171021	0.625452	0.652737	-0.482946	-1.06216	-3.1341			1.44921	-0.92626	-2.34512	1.84044	1.74429	-3.34186	0.111861
68	-3.27	-0.158568	0.617441	0.812275	-0.339779	-1.01744	-3.18393			1.27115	-0.880556	-2.06143	1.82082	1.56285	-3.36149	0.0914862
69	-3.38	-0.21556	0.392236	0.839388	-0.192983	-0.968825	-3.23426			1.01606	-0.798338	-1.65768	1.74035	1.29697	-3.44196	0.0619599
70	-3.84	-0.436171	0.0909104	0.752509	-0.0456138	-0.91656	-3.28507			0.407248	-0.539368	-0.703995	1.35208	0.640081	-3.83022	-0.00977605
71	-4.11	-0.400761	-0.191618	0.580549	0.0990896	-0.860886	-3.33637			-0.0118305	-0.375925	-0.0451749	1.13116	0.193178	-4.05114	-0.0588568
72	-3.86	0.0856977	-0.345817	0.352919	0.237389	-0.802048	-3.38814			0.0927999	-0.474746	-0.200462	1.36774	0.325386	-3.81457	-0.0454336
73	-3.88	0.130814	-0.294703	0.0991213	0.365423	-0.740289	-3.44037			-0.0647682	-0.439194	0.0513529	1.36567	0.166567	-3.81663	-0.0633653
74	-3.93	-0.00233351	-0.0886451	-0.149463	0.479334	-0.675854	-3.49304			-0.240442	-0.390755	0.330707	1.33584	-0.013631	-3.84647	-0.0835349
75	-3.82	-0.0028573	0.116168	-0.35344	0.575259	-0.608988	-3.54614			-0.240129	-0.425764	0.335748	1.4451	-0.000891298	-3.7372	-0.0827951
76	-3.77	0.0229899	0.168788	-0.471515	0.64934	-0.539933	-3.59967			-0.279737	-0.434311	0.401819	1.49926	-0.0345962	-3.68305	-0.0869503
77	-3.92	-0.0567562	0.0349983	-0.473926	0.698227	-0.468934	-3.65361			-0.495684	-0.346636	0.740753	1.37462	-0.266108	-3.80769	-0.112311
78	-3.8	0.0945563	-0.135686	-0.375885	0.721198	-0.396236	-3.70795			-0.417015	-0.399342	0.620573	1.48496	-0.174384	-3.69735	-0.102653
79	-3.89	-0.137424	-0.180187	-0.208035	0.720401	-0.322083	-3.76267			-0.525645	-0.350617	0.790339	1.40781	-0.292488	-3.7745	-0.115504
80	-3.23	0.195868	-0.0506563	-0.0092903	0.698582	-0.246729	-3.81777			0.135921	-0.682908	-0.23791	1.98883	0.439415	-3.19347	-0.0365269
81	-3.17	-0.112623	0.147119	0.180686	0.658534	-0.170475	-3.87324			0.215181	-0.716659	-0.362062	2.03949	0.524947	-3.14281	-0.0271871
82	-3.19	-0.361115	0.268201	0.322544	0.603059	-0.0936309	-3.92906			0.22963	-0.712982	-0.386253	2.01799	0.537043	-3.16432	-0.0256826
83	-3.13	-0.262714	0.213683	0.385796	0.534961	-0.016508	-3.98522			0.336765	-0.751898	-0.555131	2.0655	0.650271	-3.11681	-0.0131932
84	-3.07	0.0559947	0.0226881	0.375449	0.456991	0.0605825	-4.04171			0.454132	-0.79271	-0.740427	2.11185	0.773667	-3.07045	0.000452348
85	-2.99	0.499713	-0.205806	0.305577	0.371698	0.137329	-4.09851			0.599484	-0.845062	-0.969617	2.17492	0.927127	-3.00739	0.017388
86	-4.26	-0.442416	-0.347265	0.190304	0.281578	0.213422	-4.15562			-0.599377	-0.219393	0.890003	1.04851	-0.407554	-4.1338	-0.126204
87	-3.55	0.331003	-0.189597	0.0439445	0.18913	0.288549	-4.21303			0.18535	-0.590393	-0.333343	1.6653	0.452371	-3.51701	-0.0329912
88	-3.59	0.186164	0.151737	-0.116431	0.0968484	0.362399	-4.27072			0.22147	-0.584376	-0.393313	1.62147	0.48374	-3.56083	-0.0291662
89	-3.86	-0.110025	0.402444	-0.265635	0.00723159	0.434661	-4.32868			0.0267836	-0.462513	-0.0945367	1.3752	0.259793	-3.80711	-0.0528928
90	-3.91	0.086295	0.343915	-0.381116	-0.0772238	0.505025	-4.3869			0.0490939	-0.450761	-0.132853	1.323	0.276311	-3.85931	-0.0506922
91	-4.59	-0.146278	0.040796	-0.458315	-0.154021	0.573178	-4.44536			-0.563797	-0.121134	0.816286	0.716603	-0.409488	-4.4657	-0.124297
92	-4.61	0.273348	-0.300275	-0.497158	-0.220663	0.638811	-4.50406			-0.524086	-0.122138	0.751561	0.692244	-0.372291	-4.49006	-0.119938
93	-4.72	0.434054	-0.52045	-0.497284	-0.274942	0.701611	-4.56299			-0.58368	-0.0761443	0.84164	0.589683	-0.443933	-4.59262	-0.127376
94	-5.68	-0.50629	-0.539499	-0.457353	-0.315999	0.761269	-4.62213			-1.50314	0.399255	2.26857	-0.26028	-1.46598	-5.44259	-0.237414
95	-5.66	-0.727467	-0.346164	-0.37831	-0.344064	0.817471	-4.68147			-1.45194	0.383413	2.18743	-0.246193	-1.41284	-5.4285	-0.231501
96	-3.7	0.800001	-0.000452089	-0.268673	-0.359789	0.869909	-4.741			0.530876	-0.606759	-0.895305	1.47722	0.778735	-3.70509	0.00508915
97	-3.56	0.50479	0.320336	-0.138804	-0.363892	0.918271	-4.8007			0.686322	-0.680045	-1.13767	1.59876	0.949005	-3.58355	0.0235496
98	-3.67	0.0256412	0.558836	0.000934467	-0.35711	0.962271	-4.86057			0.585412	-0.626396	-0.981298	1.50086	0.836312	-3.68144	0.0114433
99	-3.85	-0.410928	0.679907	0.14018	-0.340266	1.00171	-4.9206			0.409158	-0.536544	-0.707564	1.34193	0.640849	-3.84038	-0.00962425
100	-3.9	-0.561397	0.651151	0.268821	-0.314241	1.03643	-4.98077			0.358575	-0.511285	-0.628921	1.29797	0.58494	-3.88434	-0.0156598
101	-3.77	-0.362808	0.468198	0.379286	-0.280072	1.06646	-5.04107			0.484676	-0.575957	-0.824704	1.41289	0.724922	-3.76942	-0.00057917
102	-3.7	-0.113872	0.191972	0.470374	-0.238865	1.09187	-5.10149			0.548475	-0.61002	-0.923543	1.47523	0.796222	-3.70708	0.0070777
103	-3.72	0.0749322	-0.0963631	0.542416	-0.191731	1.11276	-5.16201			0.520985	-0.598571	-0.880442	1.45846	0.766648	-3.72384	0.0038435
104	-3.83	0.134926	-0.327446	0.59574	-0.139785	1.1292	-5.22263			0.403219	-0.541799	-0.697026	1.36247	0.637207	-3.81983	-0.0101673
105	-4.13	-0.0852404	-0.449259	0.630691	-0.084138	1.14128	-5.28334			0.096192	-0.389587	-0.219508	1.09909	0.298249	-4.08322	-0.0467794
106	-4	0.0671778	-0.494029	0.647768	-0.0259042	1.1491	-5.34412			0.220917	-0.454003	-0.413082	1.21416	0.436864	-3.96815	-0.0318543
107	-4.04	0.0496156	-0.519102	0.647884	0.0338137	1.15275	-5.40496			0.178397	-0.433415	-0.346874	1.17922	0.390097	-4.00309	-0.0369147
108	-4.09	0.0408167	-0.543202	0.631939	0.0939854	1.15231	-5.46584			0.129554	-0.408478	-0.271022	1.13506	0.335917	-4.04725	-0.0427537
109	-4.27	-0.0979596	-0.546697	0.59976	0.153736	1.14793	-5.52677			-0.0448959	-0.318961	-0.000181774	0.975924	0.142246	-4.20638	-0.0636175
110	-4.25	-0.0866397	-0.478349	0.550685	0.21225	1.13978	-5.58773			-0.0143045	-0.330984	-0.0482589	0.992339	0.174902	-4.18997	-0.0600329
111	-4.07	0.040447	-0.344159	0.48568	0.268719	1.12801	-5.6487			0.181968	-0.424545	-0.354114	1.14901	0.390255	-4.0333	-0.0367034
112	-4.05	0.0200264	-0.202039	0.406573	0.322334	1.11278	-5.70967			0.22456	-0.438792	-0.421448	1.16407	0.434835	-4.01824	-0.0317627
113	-4.03	0.0547441	-0.095679	0.315049	0.372285	1.09425	-5.77065			0.274114	-0.454329	-0.49995	1.17834	0.486331	-4.00396	-0.0260356
114	-4.21	-0.0727193	-0.00703196	0.211018	0.417764	1.07257	-5.8316			0.131267	-0.370667	-0.279817	1.01563	0.32406	-4.16667	-0.0433286
115	-4.12	0.0260809	0.146233	0.0943409	0.457967	1.04791	-5.89253			0.266655	-0.424351	-0.492516	1.08976	0.468751	-4.09255	-0.0274548
116	-4.21	-0.0408008	0.304703	-0.0329882	0.492088	1.02042	-5.95343			0.230914	-0.389132	-0.439704	1.00438	0.42307	-4.17793	-0.0320695
117	-4.21	0.193768	0.267431	-0.166519	0.519323	0.990267	-6.01427			0.29468	-0.400948	-0.542018	0.997171	0.486427	-4.18514	-0.0248645
118	-5.07	-0.25174	0.0596862	-0.299357	0.538867	0.957601	-6.07506			-0.491411	0.0179647	0.675957	0.231498	-0.391801	-4.95081	-0.119192
119	-5.18	0.0431863	-0.135819	-0.42409	0.549918	0.922578	-6.13577			-0.516723	0.0576057	0.711029	0.125063	-0.42938	-5.05724	-0.122757
120	-5.21	0.322529	-0.239841	-0.533308	0.551695	0.885336	-6.19641			-0.45062	0.0548889	0.603454	0.087786	-0.36709	-5.09452	-0.11548
121	-5.35	0.359407	-0.222245	-0.619629	0.543419	0.846004	-6.25696			-0.482467	0.105273	0.6475	-0.0477192	-0.414552	-5.23003	-0.119975
122	-5.56	0.179206	-0.0752251	-0.675608	0.524311	0.804714	-6.3174			-0.571627	0.188518	0.779979	-0.2463	-0.526868	-5.42861	-0.131394
123	-5.92	-0.227827	0.124493	-0.69413	0.493595	0.761599	-6.37773			-0.797464	0.344749	1.1242	-0.578477	-0.791936	-5.76078	-0.159216
124	-6.23	-0.589098	0.301814	-0.672343	0.450775	0.716789	-6.43794			-0.959627	0.473295	1.36878	-0.868169	-0.988087	-6.05048	-0.179524
125	-6.13	-0.467021	0.378175	-0.610056	0.396496	0.670415	-6.49801			-0.698903	0.39321	0.955479	-0.798269	-0.717734	-5.98058	-0.149425
126	-5.71	0.0569611	0.346968	-0.510291	0.331688	0.62261	-6.55794			-0.106362	0.149964	0.025891	-0.44791	-0.0815313	-5.63022	-0.079784
127	-5.61	0.344114	0.213402	-0.380591	0.257278	0.573505	-6.61771			0.176925	0.0656983	-0.423612	-0.380559	0.21124	-5.56286	-0.0471351
128	-5.66	0.559342	-0.00974114	-0.229714	0.174196	0.523231	-6.67731			0.319886	0.0550943	-0.655516	-0.446392	0.347636	-5.6287	-0.0313021
129	-5.69	0.873685	-0.315764	-0.0664706	0.0833707	0.471919	-6.73674			0.491451	0.0328354	-0.932308	-0.495585	0.514713	-5.67789	-0.0121091
130	-7.72	-0.798497	-0.631284	0.10033	-0.0142697	0.419701	-6.79598			-1.32945	1.01525	1.8871	-2.30684	-1.5239	-7.48915	-0.230853
131	-7.87	-0.686183	-0.839585	0.261875	-0.117796	0.366709	-6.85502			-1.26389	1.05076	1.77435	-2.46329	-1.47571	-7.64559	-0.224406
132	-7.65	-0.311938	-0.920361	0.409356	-0.22628	0.313073	-6.91385			-0.822943	0.899149	1.07792	-2.29452	-1.01272	-7.47683	-0.173174
133	-7.46	-0.0426804	-0.899269	0.534275	-0.338792	0.258926	-6.97246			-0.407674	0.76183	0.421186	-2.15266	-0.578647	-7.33496	-0.125036
134	-7.3	0.169445	-0.817993	0.629289	-0.454302	0.204398	-7.03084			-0.0192585	0.63902	-0.193976	-2.03757	-0.17464	-7.21988	-0.0801244
135	-7.58	-0.0500689	-0.706174	0.686966	-0.571371	0.149622	-7.08897			-0.0692768	0.737253	-0.127828	-2.31012	-0.255975	-7.49243	-0.0875691
136	-7.61	-0.0272242	-0.541958	0.699745	-0.688434	0.0947279	-7.14686			0.130563	0.709755	-0.449988	-2.36251	-0.0608047	-7.54482	-0.0651813
137	-7.39	0.15735	-0.241132	0.662223	-0.803813	0.039848	-7.20448			0.578441	0.556862	-1.15754	-2.19453	0.409063	-7.37683	-0.0131667
138	-7.51	-0.160944	0.265415	0.577995	-0.91576	-0.0148865	-7.26182			0.682467	0.575714	-1.33049	-2.32551	0.498864	-7.50782	-0.00218127
139	-7.76	-0.625983	0.82381	0.452913	-1.02252	-0.0693441	-7.31888			0.650741	0.661026	-1.29218	-2.57033	0.439093	-7.75263	-0.007367
140	-7.88	-0.759112	1.20764	0.292836	-1.12233	-0.123393	-7.37564			0.741361	0.682362	-1.44363	-2.6998	0.515575	-7.8821	0.00210373
141	-7.6	-0.0951789	1.21177	0.105834	-1.21343	-0.176903	-7.4321			1.22243	0.504256	-2.20141	-2.47595	1.0252	-7.65825	0.0582525
142	-7.32	0.999833	0.782781	-0.0905755	-1.29406	-0.229741	-7.48824			1.69204	0.328272	-2.94081	-2.2508	1.52344	-7.43311	0.113107
143	-10.4	-0.948914	0.0110554	-0.273847	-1.36247	-0.281777	-7.54405			-1.21171	1.84495	1.56315	-4.98298	-1.70972	-10.1653	-0.234711
144	-10.37	0.0302293	-0.63021	-0.420727	-1.4169	-0.332879	-7.59952			-1.02071	1.80003	1.2582	-4.97476	-1.51655	-10.1571	-0.212938
145	-10.31	0.577105	-0.886012	-0.507959	-1.45558	-0.382916	-7.65464			-0.816866	1.74319	0.934156	-4.93817	-1.30724	-10.1205	-0.189522
146	-10.37	0.432862	-0.665946	-0.518999	-1.47677	-0.431755	-7.7094			-0.752083	1.75025	0.827187	-5.00511	-1.24965	-10.1874	-0.182586
147	-10.4	-0.00483404	-0.209277	-0.463951	-1.47889	-0.479266	-7.76378			-0.678062	1.74607	0.706907	-5.04328	-1.17949	-10.2256	-0.174415
148	-10.12	-0.0981624	0.141281	-0.358488	-1.46152	-0.525326	-7.81779			-0.315369	1.5899	0.139063	-4.80605	-0.787486	-9.98836	-0.131641
149	-9.87	-0.0563029	0.27002	-0.216688	-1.42579	-0.569842	-7.8714			-0.00297089	1.45258	-0.349593	-4.59295	-0.448841	-9.77526	-0.094742
150	-9.71	0.050008	0.204847	-0.0543391	-1.37318	-0.612732	-7.92461			0.200516	1.36403	-0.668032	-4.45697	-0.228579	-9.63927	-0.0707254
151	-9.83	-0.0665171	0.0711632	0.101829	-1.30516	-0.653913	-7.9774			0.106475	1.41959	-0.523186	-4.56557	-0.335577	-9.74788	-0.0821196
152	-9.64	0.0561366	0.0339326	0.21622	-1.22322	-0.693301	-8.02977			0.306289	1.32219	-0.834221	-4.39937	-0.115574	-9.58167	-0.0583259
153	-9.52	0.0634822	0.0877423	0.270118	-1.12881	-0.73083	-8.0817			0.421342	1.26274	-1.01278	-4.29314	0.0123013	-9.47544	-0.0445576
154	-9.55	-0.0345837	0.144278	0.263326	-1.02334	-0.766502	-8.13318			0.373021	1.28123	-0.93676	-4.31748	-0.0391001	-9.49979	-0.0502095
155	-9.49	0.0793159	0.120523	0.203108	-0.908402	-0.800338	-8.18421			0.402947	1.25662	-0.981754	-4.26125	-0.0025863	-9.44356	-0.0464439
156	-9.68	0.043596	0.0189223	0.111113	-0.786512	-0.832357	-8.23476			0.173632	1.35948	-0.623384	-4.42412	-0.251901	-9.60643	-0.073571
157	-9.96	-0.0777271	-0.0870769	0.0126113	-0.66039	-0.862577	-8.28484			-0.152193	1.50882	-0.114697	-4.66551	-0.607276	-9.84782	-0.112179
158	-10.08	-0.127725	-0.126947	-0.0671202	-0.532761	-0.89102	-8.33443			-0.321793	1.57838	0.151385	-4.76558	-0.789349	-9.94789	-0.132111
159	-9.92	-0.0367656	-0.0672436	-0.108508	-0.406267	-0.917704	-8.38351			-0.212517	1.50729	-0.0158894	-4.61896	-0.662695	-9.80126	-0.118739
160	-9.61	0.131545	0.0312133	-0.115144	-0.282881	-0.94265	-8.43208			0.0476144	1.36059	-0.417659	-4.34033	-0.369202	-9.52264	-0.0873614
161	-9.76	-0.121873	0.0686897	-0.0977692	-0.163038	-0.965876	-8.48013			-0.150952	1.44505	-0.106611	-4.46694	-0.583446	-9.64924	-0.110758
162	-9.51	0.110096	0.00986269	-0.0683036	-0.0466024	-0.987402	-8.52765			0.0516553	1.32807	-0.419105	-4.24143	-0.353888	-9.42374	-0.0862644
163	-9.7	-0.0994647	-0.0439693	-0.0413129	0.0666181	-1.00725	-8.57462			-0.184747	1.43224	-0.0493634	-4.4035	-0.610245	-9.58581	-0.114192
164	-9.39	0.0937802	0.0140881	-0.0282113	0.176817	-1.02543	-8.62104			0.079657	1.28475	-0.457988	-4.12536	-0.312507	-9.30767	-0.082332
165	-9.48	-0.100789	0.0685466	-0.0230115	0.284123	-1.04198	-8.66689			-0.0552542	1.33835	-0.246054	-4.19954	-0.456723	-9.38185	-0.098152
166	-9.26	0.118413	0.0180672	-0.0158337	0.38842	-1.0569	-8.71217			0.120647	1.23585	-0.517208	-4.00083	-0.257091	-9.18313	-0.0768681
167	-9.29	0.131036	-0.0831334	-0.000387335	0.489559	-1.07022	-8.75685			0.0475153	1.25894	-0.401378	-4.02237	-0.333144	-9.20468	-0.0853234
168	-9.41	0.0102002	-0.1509	0.0260929	0.587508	-1.08196	-8.80094			-0.114607	1.3271	-0.147294	-4.12328	-0.507787	-9.30559	-0.10441
169	-9.5	-0.191947	-0.11711	0.0633467	0.682267	-1.09214	-8.84442			-0.24571	1.37999	0.0585302	-4.19789	-0.648219	-9.3802	-0.1198
170	-9.03	0.0497528	0.034394	0.100068	0.773834	-1.10077	-8.88728			0.184215	1.15099	-0.607617	-3.77948	-0.167942	-8.96179	-0.0682126
171	-8.72	0.160023	0.172996	0.122159	0.862209	-1.10788	-8.92951			0.455178	1.00229	-1.02676	-3.50208	0.136312	-8.68439	-0.0356114
172	-9	-0.126383	0.146138	0.117319	0.947506	-1.11348	-8.9711			0.137074	1.1502	-0.530465	-3.74435	-0.211392	-8.92665	-0.0733471
173	-8.94	0.100645	-0.0236464	0.0823622	1.03027	-1.1176	-9.01203			0.159361	1.127	-0.563204	-3.68725	-0.182468	-8.86956	-0.0704445
174	-9.25	-0.0923111	-0.119845	0.0235356	1.11118	-1.12026	-9.0523			-0.18862	1.28998	-0.0204767	-3.95595	-0.563247	-9.13825	-0.111748
175	-9.09	0.0633941	-0.0812734	-0.0496669	1.19092	-1.12147	-9.0919			-0.0675462	1.21671	-0.206682	-3.81065	-0.424871	-8.99296	-0.0970434
176	-9.03	0.0589337	0.0151442	-0.122174	1.27017	-1.12126	-9.13081			-0.0480966	1.19404	-0.234866	-3.75323	-0.398766	-8.93554	-0.0944615
177	-8.91	0.131616	0.0743085	-0.176875	1.34962	-1.11964	-9.16903			0.0290496	1.14162	-0.352604	-3.64272	-0.308555	-8.82502	-0.0849763
178	-8.94	0.100681	0.0516518	-0.19908	1.42992	-1.11663	-9.20654			-0.0467476	1.1652	-0.232496	-3.66396	-0.387257	-8.84627	-0.0937328
179	-9.09	-0.032318	-0.0279079	-0.185536	1.51135	-1.11225	-9.24334			-0.245762	1.24973	0.0792702	-3.79051	-0.601945	-8.97282	-0.11718
180	-9.15	-0.127793	-0.0886682	-0.140934	1.59333	-1.10653	-9.2794			-0.357396	1.28948	0.255366	-3.83752	-0.719643	-9.01982	-0.130178
181	-8.9	-0.00497616	-0.0804054	-0.0754608	1.67506	-1.09948	-9.31473			-0.160842	1.17363	-0.047413	-3.61133	-0.496101	-8.79363	-0.106368
182	-8.62	0.0633462	0.000960499	0.0003971	1.75573	-1.09113	-9.34931			0.0647038	1.04287	-0.395201	-3.3586	-0.240362	-8.54091	-0.0790906
183	-8.5	-0.0434263	0.097031	0.0764443	1.83456	-1.08148	-9.38313			0.130049	0.992633	-0.494003	-3.24676	-0.161877	-8.42906	-0.0709388
184	-8.25	0.0414286	0.142065	0.142506	1.91074	-1.07057	-9.41618			0.325999	0.87689	-0.795815	-3.0205	0.0610662	-8.2028	-0.0471975
185	-8.19	0.0411361	0.102936	0.189289	1.98348	-1.0584	-9.44844			0.33336	0.856462	-0.804603	-2.96171	0.0751597	-8.14402	-0.0459815
186	-8.34	-0.0765726	-0.00266013	0.212172	2.05198	-1.04501	-9.47992			0.132939	0.94126	-0.490579	-3.08811	-0.140927	-8.27041	-0.0695877
187	-8.25	0.086154	-0.122615	0.211999	2.11545	-1.0304	-9.51059			0.175538	0.90477	-0.554396	-3.0035	-0.088431	-8.1858	-0.064198
188	-8.4	-0.0820243	-0.127585	0.19153	2.17313	-1.01461	-9.54044			-0.0180787	0.988307	-0.25129	-3.13066	-0.297757	-8.31296	-0.0870354
189	-8.12	0.0688059	-0.00173918	0.155642	2.2244	-0.997641	-9.56947			0.222709	0.854724	-0.623533	-2.87966	-0.026874	-8.06196	-0.0580357
190	-8.18	-0.0621303	0.0845365	0.10596	2.26882	-0.979523	-9.59767			0.128366	0.89127	-0.47518	-2.92861	-0.127392	-8.11092	-0.0690797
191	-8.12	0.0756529	0.0392366	0.0440571	2.30634	-0.960273	-9.62502			0.158947	0.866539	-0.521225	-2.87245	-0.0902278	-8.05476	-0.0652402
192	-8.27	0.0200697	-0.0124184	-0.0232483	2.33701	-0.939911	-9.65151			-0.0155971	0.946542	-0.248722	-3.00177	-0.280602	-8.18408	-0.0859225
193	-8.49	-0.141979	-0.0255494	-0.0877851	2.3609	-0.918456	-9.67713			-0.255313	1.06086	0.124825	-3.19328	-0.543641	-8.37558	-0.114417
194	-8.18	0.165454	0.014474	-0.140177	2.37805	-0.895928	-9.70187			0.0397507	0.90769	-0.332995	-2.9186	-0.21544	-8.10091	-0.0790924
195	-8.49	-0.131827	0.0201822	-0.168809	2.38853	-0.872347	-9.72573			-0.280453	1.06552	0.165163	-3.19044	-0.56862	-8.37274	-0.117257
196	-8.55	-0.160183	-0.0144976	-0.171359	2.39245	-0.847731	-9.74868			-0.34604	1.09674	0.267375	-3.24264	-0.640566	-8.42495	-0.125052
197	-8.52	-0.10989	-0.0551233	-0.152441	2.39028	-0.8221	-9.77072			-0.317454	1.08191	0.22302	-3.21606	-0.608774	-8.39837	-0.12163
198	-8.42	-0.0184703	-0.0788722	-0.118129	2.38279	-0.795473	-9.79184			-0.215471	1.03124	0.0644243	-3.12823	-0.496145	-8.31053	-0.109467
199	-8.22	0.1179	-0.0532074	-0.0756236	2.37084	-0.767878	-9.81203			-0.0109312	0.929791	-0.253689	-2.95262	-0.270317	-8.13492	-0.0850751
200	-8.32	-0.111745	0.042425	-0.0353542	2.35529	-0.739344	-9.83128			-0.104674	0.978935	-0.108315	-3.04139	-0.374758	-8.22369	-0.0963075
201	-8.01	0.11135	0.109651	-0.00854015	2.33701	-0.709902	-9.84956			0.21246	0.821673	-0.601547	-2.7692	-0.024628	-7.95151	-0.0584893
202	-8.19														-8.11085
