# Supplementary material for: Prediction model of land surface settlement deformation based on improved LSTM method: CEEMDAN-ICA-AM-LSTM (CIAL) prediction model
Source: PLoS One. 2024 Mar 7;19(3):e0298524. doi: 10.1371/journal.pone.0298524 (PMC10919871; doi:10.1371/journal.pone.0298524)
Supplement: S2 Dataset — (XLSX) [file pone.0298524.s002.xlsx]

## Sheet: 最终
	本次累计沉降量	LSTM	AL	EIL	EIAL	降噪	RLSTM	RAL	REIL	REIAL	|RLSTM|	|RAL|	|REIL|	|REIAL|
177	-8.91	-8.98253	-8.93388	-8.91726	-8.87107	-8.82502	0.0725347	0.0238799	0.00725707	-0.0389349	0.0725347	0.0238799	0.00725707	0.0389349
178	-8.94	-9.03089	-8.96084	-8.90083	-8.89046	-8.84627	0.0908869	0.0208377	-0.0391672	-0.0495397	0.0908869	0.0208377	0.0391672	0.0495397
179	-9.09	-9.25172	-9.0947	-8.99799	-9.00543	-8.97282	0.161722	0.00469811	-0.092005	-0.0845649	0.161722	0.00469811	0.092005	0.0845649
180	-9.15	-9.23326	-9.1478	-9.06986	-9.04789	-9.01982	0.0832584	-0.00219623	-0.0801385	-0.102114	0.0832584	0.00219623	0.0801385	0.102114
181	-8.9	-8.86372	-8.92488	-8.83315	-8.84236	-8.79363	-0.0362818	0.0248813	-0.0668472	-0.057643	0.0362818	0.0248813	0.0668472	0.057643
182	-8.62	-8.74365	-8.67024	-8.60762	-8.60914	-8.54091	0.123651	0.0502436	-0.0123753	-0.0108593	0.123651	0.0502436	0.0123753	0.0108593
183	-8.5	-8.68166	-8.55959	-8.59479	-8.50477	-8.42906	0.181659	0.0595878	0.0947875	0.00476868	0.181659	0.0595878	0.0947875	0.00476868
184	-8.25	-8.41048	-8.32627	-8.43589	-8.29157	-8.2028	0.160481	0.0762693	0.185892	0.041567	0.160481	0.0762693	0.185892	0.041567
185	-8.19	-8.17897	-8.26974	-8.3691	-8.23574	-8.14402	-0.0110285	0.0797358	0.179102	0.0457373	0.0110285	0.0797358	0.179102	0.0457373		RMSE	MAE	MAPE%	R2	预测精度
186	-8.34	-8.50224	-8.41069	-8.40388	-8.35556	-8.27041	0.16224	0.0706852	0.0638812	0.015559	0.16224	0.0706852	0.0638812	0.015559	L	0.1391	0.1109	1.3187	0.7983	0.986813
187	-8.25	-8.31782	-8.32627	-8.32075	-8.27544	-8.1858	0.0678203	0.0762693	0.0707479	0.0254404	0.0678203	0.0762693	0.0707479	0.0254404	AL	0.0654	0.0607	0.7293	0.9553	0.992707
188	-8.4	-8.3817	-8.4667	-8.30277	-8.39571	-8.31296	-0.0183001	0.0667031	-0.0972294	-0.00428749	0.0183001	0.0667031	0.0972294	0.00428749	EIL	0.0965	0.0789	0.9383	0.9029	0.990617
189	-8.12	-8.43462	-8.20353	-8.1828	-8.15751	-8.06196	0.31462	0.0835265	0.0627952	0.0375127	0.31462	0.0835265	0.0627952	0.0375127	EIAL	0.0405	0.0329	0.3842	0.9829	0.996158
190	-8.18	-8.17504	-8.26029	-8.0881	-8.20422	-8.11092	-0.00496116	0.0802937	-0.091896	0.0242233	0.00496116	0.0802937	0.091896	0.0242233	A	0.529835	0.45266	0.446955	0.196668	0.00597276
191	-8.12	-8.33989	-8.20353	-8.15953	-8.15063	-8.05476	0.219891	0.0835265	0.0395301	0.0306281	0.219891	0.0835265	0.0395301	0.0306281	A	0.580311	0.583016	0.590536	0.0886034	0.00559348
192	-8.27	-8.29747	-8.34507	-8.14306	-8.2738	-8.18408	0.0274675	0.0750688	-0.126938	0.00380165	0.0274675	0.0750688	0.126938	0.00380165	EI	0.306254	0.288548	0.288466	0.131028	0.00385483
193	-8.49	-8.65344	-8.55033	-8.41925	-8.45462	-8.37558	0.163445	0.0603255	-0.0707527	-0.0353757	0.163445	0.0603255	0.0707527	0.0353757	EI	0.380734	0.45799	0.473193	0.0288914	0.00347635
194	-8.18	-8.2149	-8.26029	-8.16873	-8.19468	-8.10091	0.0348972	0.0802937	-0.011273	0.0146799	0.0348972	0.0802937	0.011273	0.0146799
195	-8.49	-8.43117	-8.55033	-8.26255	-8.45196	-8.37274	-0.0588295	0.0603255	-0.227445	-0.0380441	0.0588295	0.0603255	0.227445	0.0380441
196	-8.55	-8.83377	-8.6058	-8.52551	-8.50092	-8.42495	0.283774	0.0558024	-0.0244859	-0.0490818	0.283774	0.0558024	0.0244859	0.0490818
197	-8.52	-8.4853	-8.57809	-8.37401	-8.47601	-8.39837	-0.034702	0.058092	-0.145987	-0.0439912	0.034702	0.058092	0.145987	0.0439912
198	-8.42	-8.52411	-8.48533	-8.34873	-8.39342	-8.31053	0.104115	0.0653274	-0.0712743	-0.0265801	0.104115	0.0653274	0.0712743	0.0265801
199	-8.22	-8.42649	-8.29803	-8.22274	-8.22709	-8.13492	0.206488	0.0780277	0.00273711	0.00708481	0.206488	0.0780277	0.00273711	0.00708481
200	-8.32	-8.35396	-8.39197	-8.2836	-8.31137	-8.22369	0.0339574	0.0719668	-0.0364043	-0.00863392	0.0339574	0.0719668	0.0364043	0.00863392
201	-8.01	-8.18621	-8.09894	-8.09356	-8.05169	-7.95151	0.176206	0.088944	0.0835615	0.041687	0.176206	0.088944	0.0835615	0.041687				`
202	-8.19	-8.2408	-8.26974	-8.2579	-8.20416	-8.11085	0.0508	0.079735	0.0679	0.014157	0.0508	0.079735	0.0679	0.014157

## Sheet: Sheet2
	AL	AL
	-8.95384	-8.93388
	-8.98068	-8.96084
	-9.11394	-9.0947
	-9.16679	-9.1478
	-8.94488	-8.92488
	-8.69122	-8.67024
	-8.58092	-8.55959
	-8.34823	-8.32627
	-8.29183	-8.26974
	-8.43244	-8.41069
	-8.34823	-8.32627
	-8.48831	-8.4667
	-8.22575	-8.20353
	-8.28241	-8.26029
	-8.22575	-8.20353
	-8.36699	-8.34507
	-8.57169	-8.55033
	-8.28241	-8.26029
	-8.57169	-8.55033
	-8.62699	-8.6058
	-8.59937	-8.57809
	-8.50688	-8.48533
	-8.32006	-8.29803
	-8.41377	-8.39197
	-8.12135	-8.09894
	-8.29183	-8.26974
RMSE	0.0858	0.0654
MAE	0.0819	0.0607
MAPE%	0.9811	0.7293
R2	0.9232	0.9553
