# Supplementary material for: Prediction model of land surface settlement deformation based on improved LSTM method: CEEMDAN-ICA-AM-LSTM (CIAL) prediction model
Source: PLoS One. 2024 Mar 7;19(3):e0298524. doi: 10.1371/journal.pone.0298524 (PMC10919871; doi:10.1371/journal.pone.0298524)
Supplement: S1 Code — (PY) [file pone.0298524.s003.py]

from PyEMD import CEEMDAN
import pandas as pd
import numpy as np
import pylab as plt
import matplotlib
matplotlib.rcParams['font.sans-serif']=['SimHei']   # 用黑体显示中文
matplotlib.rcParams['axes.unicode_minus']=False
#
# # # Define signal
#
path = 'E:/大论文/测试数据/马料地DB-09-07.xlsx' #累计沉降量
df=pd.read_excel(path,sheet_name=0)

# data=df['累计沉降量']
# #
# t =  np.linspace(1,len(data),len(data))
# S=[]
# for i in data:
#     # print(i)
#     S.append(i)
#
#
# eIMFs = CEEMDAN()(S, t)
# nIMFs = eIMFs.shape[0]
#
# plt.figure(figsize=(15,12))
# plt.subplot(nIMFs+1, 1, 1)
# plt.plot(t, S, 'r')
# plt.ylabel('位移/mm')
#
# list=[]
# for n in range(nIMFs):
#     plt.subplot(nIMFs+1, 1, n+2)
#     plt.plot(t, eIMFs[n], 'g')
#     plt.ylabel("eIMF %i" %(n+1))
#     plt.locator_params(axis='y', nbins=5)
#     line=eIMFs[n]
#     list.append(line)
#     print(list)
# #
# DF= pd.DataFrame(list).T
# DF.to_excel('E:/大论文/41.xlsx')
# plt.xlabel("Time [s]")
# # plt.tight_layout()
# # plt.savefig('CEEMDAN_example', dpi=120)
# plt.show()


import pandas as pd
# # path = 'E:/3个人/5小论文/CIAL/南王区间/2.xlsx'
# df = pd.read_excel(path)#,
# D='累计沉降量'#
# data_0 = df[['IMF1', D]]
# data_1 = df[['IMF2', D]]
# data_2 = df[['IMF3', D]]
# data_3 = df[['IMF4', D]]
# data_4 = df[['IMF5', D]]
# data_5 = df[['IMF6', D]]
# # # # data_6 = df[['IMF7', D]]
# # # # # data_7 = df[['IMF8', D]]
# # # # # data_8 = df[['IMF9', D]]
# # # # # data_9 = df[['IMF10', D]]
# # # # # data_10 = df[['IMF11', D]]
# # # # # print(data_0.corr())
# # # # # print(data_1.corr())
# # # # # print(data_2.corr())
# # # # # print(data_3.corr())
# # # # # print(data_4.corr())
# # # # # print(data_5.corr())
# print(data_0.corr('spearman'))
# print(data_1.corr('spearman'))
# print(data_2.corr('spearman'))
# print(data_3.corr('spearman'))
# print(data_4.corr('spearman'))
# print(data_5.corr('spearman'))
# # print(data_6.corr('spearman'))
