# Supplementary material for: Prediction model of land surface settlement deformation based on improved LSTM method: CEEMDAN-ICA-AM-LSTM (CIAL) prediction model
Source: PLoS One. 2024 Mar 7;19(3):e0298524. doi: 10.1371/journal.pone.0298524 (PMC10919871; doi:10.1371/journal.pone.0298524)
Supplement: S2 Code — (PY) [file pone.0298524.s004.py]

import numpy as np
import pandas as pd
import matplotlib.pyplot as plt
from numpy import linalg as LA
path = 'E:/大论文/测试数据/马料地DB-09-07.xlsx' #累计沉降量
df=pd.read_excel(path,sheet_name=0)
#
# D = '累计沉降量'
# data=pd.read_excel(path)
# data=data[[D, 'NIMF']]
# mix=np.array(data.T).reshape(2,len(data[D]))
# mix0=mix
# ax1 = plt.subplot(211)
# ax2 = plt.subplot(212)
# # ax3 = plt.subplot(313)
# # plt.figure(figsize=(15,3))
# ax1.plot(mix.T[:, 0])
# ax2.plot(mix.T[:, 1])
# # ax3.plot(mix.T[:, 2])
# plt.show()
# # #
# # # FastICA 步骤：
# # # 1.对观测数据 X 进行中心化处理，使样本的每个属性均值为0
# # # 2.求出样本矩阵的协方差矩阵 Cx
# # # 3.用主成分分析得到白化矩阵 W0=Λ-1/2UT 对 其中Λ、U分别是Cx的特征值、特征向量
# # # 4.计算正交阵Z=W0*X， Z维数可以根据主成分的占比，小于样本属性数
# # # 5.初始化权重矩阵(随机的)Wp 、设迭代次数count、停机误差Critical
# # # 6. 令Wp=E{ Z*g(WTZ) } - E{ g'(WTZ) }*W，其中非线性函数g(x)，可取g1(x)=tanh(x)或g2(y)=y*exp(-y2/2)或g3(y)=y3等非线性函数
# # # 7. SZ=Wp*Z 为分离后的信号矩阵
# ##
# R, C = mix.shape
# # '''
# # 归一化处理
# # 中心化/去均值化
# # Output：在同一基线上的观察信号mix
# # '''
# average = np.mean(mix, axis=1)  # 计算行均值，axis=0，计算每一列的均值
# for i in range(R):
#     mix[i, :] = mix[i, :] - average[i]  # 数据标准化，均值为零
#     # print(mix)
# '''
# 估计白化矩阵
# Output：白化矩阵White、白化后的观测信号（正交）Z
# '''
# Cx = np.cov(mix)
# value, eigvector = np.linalg.eig(Cx)  # 计算协方差阵的特征值
# val = value ** (-1 / 2) * np.eye(R, dtype=float)
# White = np.dot(val, eigvector.T)  # 白化矩阵
# Z = np.dot(White, mix)  # 混合矩阵的主成分Z，Z为正交阵
#
# '''
# 优化后的基于负熵最大判据的FastICA算法
# 1、初始化权重矩阵
# 2、非线性函数gx=tanh(ax)  系数a=1
# 3、最大迭代次数Maxcount = 1000
# 4、收敛判据Critical = 0.0001
# Output：ICA分离的四路源信号
# '''
#
# W =  np.zeros([R, R])  # 初始化权重矩阵
# print(W)
# a=1
# Maxcount = 100000 # %最大迭代次数
# Critical = 0.0001  # %判断是否收敛
# # print(W)
# for n in range(R):
#     count = 0
#     # 加速收敛
#     w = W[:, n].reshape(R, 1) - 0.5
#     w = w/LA.norm(w)
#     wOld = np.zeros(w.shape)
#     absCos = np.abs(np.dot(w.T, wOld))
#     while (1-LA.norm(absCos, 1)) > Critical:
#         wOld = w
#         gx = np.tanh(np.dot(a*Z.T, w))
#         e = np.mean(1-gx ** 2)
#         w = np.dot(Z, gx)/C - np.dot(a*e, w)
#         w = w - np.dot(W.dot(W.T), w)
#         w = w / LA.norm(w)
#         absCos = np.abs(np.dot(w.T, wOld))
#         count += 1
#         if (count == Maxcount):
#             print("reach Maxcount，exit loop", 1-LA.norm(absCos, 1))
#             break
#     print("loop count:", count)
#     W[:, n] = w.reshape(R, )
# print(W)
# SZ = W.T.dot(Z)
# df = pd.DataFrame(SZ)
# df.to_excel('C:/Users/Administrator/Desktop/42.xlsx')
#
# W1=np.linalg.inv(W)
# # # W1=np.array([[0.9998927,0.01464895],
# # #              [0.01464895,-0.99085125]])
# print(W1)
# out=W1.dot(mix0)
# # print(out)
# #
# df_out = pd.DataFrame(out)
# df_out.to_excel('C:/Users/Administrator/Desktop/43.xlsx')
# #
# ax1 = plt.subplot(211)
# ax2 = plt.subplot(212)
# # ax3 = plt.subplot(313)
# #
# ax1.plot( SZ.T[:, 0])
# ax2.plot( SZ.T[:, 1])
# # ax3.plot( SZ.T[:, 2])
# plt.show()
#
# ax1 = plt.subplot(211)
# ax2 = plt.subplot(212)
# #
# ax1.plot(out.T[:, 0])
# ax2.plot(out.T[:, 1])
# plt.show()
#
#


# import pandas as pd
# # # # #
# path = 'E:/大论文/曲线分类数据降噪.xlsx' #累计沉降量
# df = pd.read_excel(path, sheet_name=4)
D = '累计沉降量'
data_0 =df[['FICA1', D]]
# # data_1 =df[['ICA2', D]]
# # # # data_2 = df[['FICA3', D]]
# # # # data_3 = df[['nICA4', D]]
# # # # data_4 = df[['nICA5', D]]
# # # # # # # #
# # # data_N0 = df[['ICA1', N]]
# # # data_N1 = df[['ICA2', N]]
# # # # # # # # #计算皮尔逊系数你·
# # # # # # # # # # print(data2.corr())
# # # # # # # # # #计算spearman系数
print(data_0.corr('spearman'))
# # print(data_1.corr('spearman'))
# # # # print(data_2.corr('spearman'))
# # # # print(data_3.corr('spearman'))
# # # # # print(data_4.corr('spearman'))
# # # # #
# # print(data_N0.corr('spearman'))
# # # print(data_N1.corr('spearman'))
