# Supplementary material for: Prediction model of land surface settlement deformation based on improved LSTM method: CEEMDAN-ICA-AM-LSTM (CIAL) prediction model
Source: PLoS One. 2024 Mar 7;19(3):e0298524. doi: 10.1371/journal.pone.0298524 (PMC10919871; doi:10.1371/journal.pone.0298524)
Supplement: S3 Code — (PY) [file pone.0298524.s005.py]

import pandas as pd
from pandas import datetime
from pandas import read_csv
from pandas import concat
from pandas import DataFrame
from pandas import Series
from sklearn.metrics import mean_squared_error, r2_score
from sklearn.preprocessing import MinMaxScaler
from keras.models import Sequential
from keras.layers import Dense
from keras.layers import LSTM
from math import sqrt
from matplotlib import pyplot
import numpy


# 加载数据
# series = read_csv('E:/bear3/3_3v_tezheng/liutezheng/pca.csv', header=None, index_col=0, squeeze=True)
# os.environ['TF_CPP_MIN_LOG_LEVEL'] = '2'
path = 'E:/大论文/4实例验证/实例验证-反余切-新兴街GCRQ-01-10.xlsx'
# df = pd.read_excel(path, sheet_name=0)
dataframe = pd.read_excel(path, sheet_name=0)
series=dataframe['累计沉降量(mm)']
# 让数据变成稳定的
def difference(dataset, interval=1):
    diff = list()
    for i in range(interval, len(dataset)):
        value = dataset[i] - dataset[i - interval]
        diff.append(value)
    return Series(diff)
raw_values = series.values
diff_values = difference(raw_values, 1)  # 转换成差分数据

# 把稳定的数据变成有监督数据
def timeseries_to_supervised(data, lag=1):
    df = DataFrame(data)
    columns = [df.shift(i) for i in range(1, lag + 1)]  # 数据滑动一格，作为input，df原数据为output
    columns.append(df)
    df = concat(columns, axis=1)
    df.fillna(0, inplace=True)
    return df
supervised = timeseries_to_supervised(diff_values, 1)
supervised_values = supervised.values

# 数据拆分：训练数据、测试数据，前650行是训练集，后435行是测试集
train, test = supervised_values[0:239], supervised_values[239:]

# 数据缩放
def scale(train, test):
    # 根据训练数据建立缩放器
    scaler = MinMaxScaler(feature_range=(-1, 1))
    scaler = scaler.fit(train)
    # 转换train data
    train = train.reshape(train.shape[0], train.shape[1])
    train_scaled = scaler.transform(train)
    # 转换test data
    test = test.reshape(test.shape[0], test.shape[1])
    test_scaled = scaler.transform(test)
    return scaler, train_scaled, test_scaled

scaler, train_scaled, test_scaled = scale(train, test)
# create and fit the LSTM network
from attention import Attention
# 训练模型，定义参数
def fit_lstm(train, batch_size, nb_epoch, neurons):
    X, y = train[:, 0:-1], train[:, -1]
    X = X.reshape(X.shape[0], 1, X.shape[1])
    model = Sequential()
    # 添加LSTM层
    model.add(LSTM(neurons, batch_input_shape=(batch_size, X.shape[1], X.shape[2]), stateful=True))
    Attention(name='attention_weight')
    model.add(Dense(1))  # 输出层1个node
    # 编译，损失函数mse+优化算法adam
    model.compile(loss='mean_squared_error', optimizer='adam')
    for i in range(nb_epoch):
        # 按照batch_size，一次读取batch_size个数据
        model.fit(X, y, epochs=5, batch_size=batch_size, verbose=0, shuffle=False)
        model.reset_states()
        print("当前计算次数："+str(i))
    return model
lstm_model = fit_lstm(train_scaled, 1, 1200, 5)

# 预测
def forcast_lstm(model, batch_size, X):
    X = X.reshape(1, 1, len(X))
    yhat = model.predict(X, batch_size=batch_size)
    return yhat[0, 0]
train_reshaped = train_scaled[:, 0].reshape(len(train_scaled), 1, 1)  # 训练数据集转换为可输入的矩阵
lstm_model.predict(train_reshaped, batch_size=1)  # 用模型对训练数据矩阵进行预测

# 训练次数足够多的时候才会体现出来训练结果
# 逆缩放
def invert_scale(scaler, X, value):
    new_row = [x for x in X] + [value]
    array = numpy.array(new_row)
    array = array.reshape(1, len(array))
    inverted = scaler.inverse_transform(array)
    return inverted[0, -1]

# 逆差分
def inverse_difference(history, yhat, interval=1):
    return yhat + history[-interval]


predictions = list()
P = []
E = []
for i in range(len(test_scaled)):  # 根据测试数据进行预测，取测试数据的一个数值作为输入，计算出下一个预测值，以此类推
    # 1步长预测
    X, y = test_scaled[i, 0:-1], test_scaled[i, -1]
    yhat = forcast_lstm(lstm_model, 1, X)
    # 逆缩放
    yhat = invert_scale(scaler, X, yhat)
    # 逆差分
    yhat = inverse_difference(raw_values, yhat, len(test_scaled) + 1 - i)
    predictions.append(yhat)
    expected = raw_values[len(train) + i + 1]
    P.append(yhat)
    E.append(expected)
    print('Moth=%d, Predicted=%f, Expected=%f' % (i + 1, yhat, expected))
# numpy.savetxt('E:/LSTM/3_3p_pca.txt', P)
# numpy.savetxt('E:/LSTM/3_3y_pca.txt', E)
df = pd.DataFrame(predictions)
df.to_excel('C:/Users/Administrator/Desktop/AM预测值.xlsx')
# 性能报告
rmse = sqrt(mean_squared_error(raw_values[240:], predictions))
print('Test RMSE:%.3f' % rmse)
r2 = r2_score(raw_values[240:], predictions)
print('Test R2:%.3f' % r2)

# y_data = read_csv('E:/LSTM/3_3y_pca.txt', header=None)
# y_predict = read_csv('E:/LSTM/3_3p_pca.txt', header=None)
# yy = numpy.sum(y_data) / (len(y_data))
# R2 = 1 - (numpy.sum((y_data - y_predict) ** 2)) / (numpy.sum((yy - y_data) ** 2))
# print(R2)
#
# # 绘图
# pyplot.plot(raw_values[132:])
# pyplot.plot(predictions)
# pyplot.show()
